# Supplementary material for: Metabolomics in serum of patients with non-advanced age-related macular degeneration reveals aberrations in the glutamine pathway
Source: PLoS One. 2019 Jun 20;14(6):e0218457. doi: 10.1371/journal.pone.0218457 (PMC6586309; doi:10.1371/journal.pone.0218457)
Supplement: S1 Dataset — (XLSX) [file pone.0218457.s004.xlsx]

## Sheet: 20170307_dataset_original_EK
Sample_ID	Case_control	Ala	Arg	Asn	Asp	Cit	Gln	Glu	Gly	His	Ile	Leu	Lys	Met	Orn	Phe	Pro	Ser	Thr	Trp	Tyr	Val	ADMA	Creatinine	Kynurenine	Putrescine	Sarcosine	Serotonin	Taurine	SDMA	AAA	ADMA / Arg	Arg/(Arg+Orn)	BCAA	Cit / Arg	Cit / Orn	Essential AA	Fisher ratio	Glu/Gln	Glucogenic AA	Glutaminolysis	Gly / Arg	Gly / Gln	Gly / His	Gly / Ser	Gylcolysis	Kynurenine / Trp	Non essential AA	Orn / Arg
1	1	460	111	44.8	28.7	25.1	650	101	238	81.3	84.7	170	291	23.7	117	67.6	250	147	130	63.2	89.4	289	0.493	63.3	2.49	0.098	8.88	0.399	132	0.415	220	0.004	0.486	544	0.226	0.214	1119	2.47	0.156	845	0.907	2.14	0.366	2.93	1.62	845	0.039	2345	1.06
2	1	345	113	43.8	23.5	42	726	60.1	309	74.8	48.9	98.4	188	19.3	77.4	54.3	224	128	98.8	51.9	74.6	169	0.412	54.7	1.51	0.13	8.93	0.655	120	0.375	181	0.004	0.594	316	0.372	0.543	729	1.75	0.083	782	0.59	2.74	0.426	4.13	2.41	782	0.029	2242	0.685
3	0	581	108	72.5	28.7	41.2	933	57.5	295	108	62.8	123	249	21.1	136	73.5	329	136	107	48.4	55.6	238	0.566	95.1	3.15	0.149	9.2	0.334	138	0.585	177	0.005	0.443	424	0.381	0.303	923	2.39	0.062	1012	0.715	2.73	0.316	2.72	2.17	1012	0.065	2883	1.26
4	0	615	105	62.2	13.8	35.6	809	34.9	333	98.1	72.3	135	192	27.7	51.8	64.2	383	138	141	60.6	85.8	216	0.45	82.7	2.1	0.151	9.2	0.772	52.1	0.435	211	0.004	0.67	423	0.339	0.688	908	2.01	0.043	1086	0.82	3.17	0.412	3.39	2.41	1086	0.035	2765	0.493
5	0	446	50.2	50.9	26.3	21.5	646	102	219	89	71	152	250	23.2	113	69.5	176	147	115	52.3	69.3	278	0.487	99	1.61	0.099	8.41	0.18	129	0.524	191	0.01	0.307	501	0.429	0.19	1012	2.62	0.158	812	0.89	4.36	0.339	2.46	1.49	812	0.031	2157	2.26
6	1	398	106	41.6	15.5	37.5	749	34.9	341	79.1	61.3	127	248	19.2	72.1	65.2	277	100	96.2	66.4	80.6	280	0.324	69.6	2.17	0.18	8.61	0.645	86.5	0.405	212	0.003	0.595	468	0.354	0.52	963	2.2	0.047	839	0.599	3.22	0.455	4.31	3.41	839	0.033	2333	0.681
7	0	377	97.9	35.4	21.5	30	624	74.7	234	81.4	57.8	112	218	18.2	84.7	61.3	206	119	130	70	59.7	236	0.527	65.2	3.93	0.078	8.05	0.572	133	0.412	191	0.005	0.536	406	0.306	0.354	903	2.13	0.12	731	0.759	2.39	0.375	2.88	1.97	731	0.056	2045	0.865
8	0	595	120	60.2	39.5	26.7	668	135	389	91.5	54.6	131	253	23.1	127	105	211	157	126	52	69.6	190	0.44	64.9	2.36	0.098	8.16	0.801	251	0.494	227	0.004	0.487	376	0.223	0.211	935	1.66	0.202	1141	1.15	3.24	0.582	4.25	2.48	1141	0.045	2690	1.05
9	1	400	224	69.6	29.5	34.5	871	130	277	139	245	410	599	53.7	126	100	282	179	185	84.4	171	527	0.631	85.3	2.38	0.132	96.6	0.634	110	0.436	355	0.003	0.641	1182	0.154	0.275	2205	3.33	0.149	856	0.643	1.24	0.318	1.99	1.55	856	0.028	2931	0.561
10	1	358	125	56.1	15.4	32.2	766	59.9	220	91.8	90.1	172	293	24.4	111	79.8	274	125	137	66.9	98.3	352	0.51	94.3	2.44	0.195	17.6	0.778	75.1	0.493	245	0.004	0.529	614	0.257	0.289	1215	2.51	0.078	703	0.565	1.76	0.287	2.4	1.76	703	0.036	2333	0.889
11	0	398	150	68.7	24.4	25.3	871	50.1	364	93.8	127	238	363	32.1	120	78.8	272	194	136	68.3	95.4	322	0.542	76	2.03	0.274	8.22	0.808	142	0.554	243	0.004	0.555	687	0.168	0.21	1364	2.83	0.058	956	0.543	2.43	0.418	3.88	1.87	956	0.03	2727	0.803
12	0	368	111	38.3	19.1	35	706	62.9	219	65.2	51.3	110	261	16.5	94.7	75.2	203	132	88.2	44.7	108	269	0.545	77.7	3.45	0.152	9.47	0.579	142	0.565	228	0.005	0.54	430	0.316	0.37	916	1.89	0.089	720	0.638	1.97	0.31	3.36	1.66	720	0.077	2162	0.853
13	1	241	105	51.2	16.3	49.8	721	32.3	300	97.4	73.2	147	286	22	103	64.4	178	118	108	56.8	58.4	248	0.513	90.1	2.92	0.152	8.92	0.662	133	0.779	180	0.005	0.505	469	0.475	0.484	1007	2.61	0.045	660	0.402	2.86	0.416	3.08	2.54	660	0.051	2071	0.98
14	1	538	123	66.2	18.9	42.6	580	34.5	297	90.6	129	219	314	35.7	93.9	87.7	342	110	152	59.3	111	389	0.504	151	5.79	0.116	10.2	0.436	91	0.995	258	0.004	0.567	737	0.347	0.454	1386	2.86	0.06	945	1.02	2.42	0.512	3.28	2.7	945	0.097	2448	0.763
15	1	507	94.3	44.2	19	40.2	783	43	300	77	43.7	71.3	204	14.5	77	50.6	309	112	111	28.4	41.9	160	0.8	140	4.91	0.087	9.57	0.177	113	1.44	121	0.008	0.551	275	0.426	0.522	684	2.27	0.055	920	0.728	3.18	0.383	3.9	2.68	920	0.173	2447	0.816
16	1	313	106	50.6	27.7	46.9	738	82.3	223	96.5	74.1	147	245	20.8	137	71	241	122	140	62.6	72.2	282	0.53	95.6	4.99	0.199	19.6	0.225	145	0.589	206	0.005	0.436	503	0.442	0.342	1042	2.45	0.111	658	0.573	2.1	0.302	2.31	1.83	658	0.08	2257	1.29
17	0	490	79.9	48.9	39.7	35.9	570	140	245	74.7	80.8	173	288	19.3	120	82.5	234	123	111	68.3	95.3	324	0.621	90.2	3.47	0.147	9.66	0.269	170	0.579	246	0.008	0.399	577	0.45	0.298	1147	2.35	0.245	858	1.17	3.07	0.43	3.28	1.99	858	0.051	2297	1.51
18	1	370	100	51.9	28.9	42.7	645	62.7	271	89	74.7	138	155	23	117	76.6	161	157	115	66.9	85.9	293	0.518	68.2	3.2	0.139	10.1	0.441	142	0.564	229	0.005	0.46	506	0.427	0.364	943	2.2	0.097	799	0.716	2.71	0.42	3.04	1.72	799	0.048	2183	1.17
19	0	384	110	40.8	18.3	35	600	110	166	84.8	110	203	328	22.9	94.2	78	155	123	107	85.3	110	419	0.469	64.8	3.17	0.182	21.2	0.391	165	0.532	273	0.004	0.539	732	0.318	0.372	1354	2.68	0.184	673	0.855	1.51	0.277	1.96	1.35	673	0.037	2031	0.856
20	1	499	146	51.4	20.4	28.4	753	82.5	266	82.3	71.4	134	285	23.7	83.9	65.9	266	141	112	63.2	81.1	220	0.46	56.5	2.55	0.157	5.18	0.933	119	0.454	210	0.003	0.635	425	0.195	0.339	976	2.02	0.109	906	0.798	1.82	0.353	3.23	1.89	906	0.04	2501	0.575
21	0	385	76.7	41.5	16.8	33.1	742	78.7	202	88.7	84.7	162	296	18.7	102	64.1	204	106	123	59.9	69.7	293	0.556	91.3	3.19	0.147	12.9	0.216	132	0.687	194	0.007	0.43	540	0.431	0.325	1101	2.79	0.106	693	0.648	2.63	0.272	2.28	1.9	693	0.053	2146	1.32
22	0	334	123	44	15	24.8	620	32.5	251	77.3	75.5	134	264	21.1	78.8	67.8	170	94.1	103	62.4	75.1	286	0.384	60.3	2.27	0.104	8.95	0.578	82.3	0.412	205	0.003	0.609	495	0.201	0.314	1014	2.41	0.053	679	0.616	2.04	0.405	3.25	2.67	679	0.036	1940	0.641
23	0	459	65.1	41.5	15.9	26.8	598	57.2	238	79.4	57.4	107	170	16.4	84.9	65.6	206	105	93.6	47.7	67.4	194	0.409	85.3	3.02	0.11	7.4	0.471	167	0.412	181	0.006	0.434	359	0.412	0.316	752	1.99	0.096	802	0.891	3.66	0.398	3	2.27	802	0.063	2044	1.3
24	0	604	108	74.8	42.3	43.3	591	240	263	103	169	337	392	38.1	175	97.1	398	170	207	82	131	469	0.439	90.2	2.74	0.123	14.3	0.726	245	0.47	310	0.004	0.382	975	0.401	0.248	1791	3.15	0.406	1037	1.5	2.44	0.445	2.55	1.55	1037	0.033	2944	1.62
25	0	311	93.1	33	16.2	20.2	617	32.5	252	75.1	49.3	98.3	165	16.2	53.6	49.1	118	110	76.9	34.2	48	176	0.466	91.7	2.09	0.095	6.52	0.107	86.3	0.532	131	0.005	0.635	324	0.217	0.377	665	2.47	0.053	673	0.584	2.71	0.409	3.35	2.29	673	0.061	1781	0.576
26	0	415	132	44	15.3	54.9	702	55.5	224	84.7	84.4	148	278	20.1	100	93.1	307	95.8	127	53.5	78.6	279	0.552	117	4.59	0.098	11.7	0.398	57.6	0.679	225	0.004	0.568	512	0.416	0.547	1083	2.27	0.079	735	0.692	1.7	0.319	2.64	2.34	735	0.086	2308	0.759
27	1	315	112	39.5	23.6	34	673	70.9	231	84.3	50.2	109	205	17.7	61.6	62.8	284	126	110	59.1	69.3	209	0.459	59.3	2.73	0.192	6.24	0.798	118	0.428	191	0.004	0.645	368	0.304	0.552	823	1.93	0.105	672	0.609	2.06	0.343	2.74	1.83	672	0.046	2125	0.55
28	0	440	89.3	36.8	21.7	39.9	687	87.5	230	65.5	61.4	104	231	17	85.2	61.3	205	130	89.2	52.9	62.8	217	0.587	94.1	3.45	0.121	11.1	0.726	123	0.604	177	0.007	0.512	382	0.446	0.468	834	2.16	0.127	801	0.801	2.58	0.335	3.51	1.77	801	0.065	2181	0.954
29	1	305	123	39.7	14.1	46.6	651	31.5	359	82	62.5	104	229	19.5	73	55.6	234	165	133	52.6	76.5	207	0.433	73.3	2.1	0.185	7.44	0.56	111	0.466	185	0.004	0.628	373	0.379	0.638	863	2.02	0.048	830	0.539	2.92	0.551	4.38	2.17	830	0.04	2201	0.593
30	1	405	122	49.2	13.5	28.5	629	107	245	79.4	67.1	127	305	23.4	63.4	65.3	187	110	126	78.8	69.7	270	0.605	67.8	4.5	0.095	15.4	0.09	75.9	0.544	214	0.005	0.658	464	0.234	0.45	1062	2.17	0.17	760	0.836	2.01	0.39	3.09	2.23	760	0.057	2109	0.52
31	0	622	154	79.5	17.3	28.5	689	54.4	303	105	101	202	369	38.1	85.1	81.6	278	178	165	86.8	106	320	0.498	65.2	2.31	0.138	8.6	0.942	87.7	0.53	274	0.003	0.644	622	0.185	0.335	1363	2.27	0.079	1103	1.01	1.97	0.44	2.88	1.7	1103	0.027	2700	0.553
32	0	450	147	47.6	13.9	51.6	644	38.3	199	85	104	212	364	27.2	80.5	74.1	263	91.1	110	71.5	104	318	0.613	96.2	3.38	0.097	11.8	0.745	90.9	0.618	249	0.004	0.646	634	0.351	0.641	1280	2.54	0.059	740	0.78	1.35	0.309	2.34	2.19	740	0.047	2215	0.547
33	1	499	128	50.7	25.9	48.9	784	42.3	331	97.4	71.1	141	332	23.3	94.1	71.9	285	118	106	56.3	69.2	257	0.472	83.4	3.93	0.14	19.7	0.779	118	0.567	197	0.004	0.576	469	0.382	0.519	1058	2.37	0.054	948	0.723	2.59	0.422	3.4	2.8	948	0.07	2572	0.735
34	0	485	124	52.9	19.4	36	620	64.3	165	85.2	87.2	148	279	19.3	86.9	69.7	192	85.8	77.5	61.7	82	285	0.544	116	3.2	0	33.1	0.937	121	0.677	213	0.004	0.588	520	0.29	0.415	1027	2.44	0.104	736	0.917	1.33	0.266	1.94	1.92	736	0.052	2098	0.701
35	0	312	111	41.9	13.9	59.1	656	43.2	187	73.6	77.5	167	271	20.4	97.3	66.3	244	85	99.2	50.6	94.7	286	0.579	93.7	4.88	0.13	10.6	0.636	84.4	0.694	212	0.005	0.533	530	0.533	0.608	1038	2.51	0.066	584	0.563	1.69	0.285	2.54	2.2	584	0.096	2019	0.876
36	0	377	59.9	53.4	26.5	39.4	511	102	308	83.1	82.3	167	191	22.7	126	64	248	119	110	61.5	80.7	272	0.587	96.8	2.89	0.14	13.5	0.333	194	0.674	206	0.01	0.323	521	0.657	0.314	970	2.53	0.2	805	0.991	5.14	0.603	3.71	2.59	805	0.047	2134	2.1
37	0	333	69	36.8	31.3	22.9	567	90.9	322	75.4	51.6	114	188	12.8	67.1	67.7	154	123	75.1	51.2	37.7	201	0.457	70.5	2.54	0.152	10.8	0.844	195	0.574	157	0.007	0.507	366	0.332	0.341	762	2.34	0.16	778	0.803	4.67	0.568	4.27	2.62	778	0.05	1930	0.973
38	0	457	98.2	47.3	16.7	26.6	712	46.9	233	93.5	62.8	141	239	19.4	100	68	215	132	107	61.5	60.2	270	0.616	78.5	2.58	0.212	11.8	0.911	144	0.557	190	0.006	0.495	474	0.271	0.266	969	2.5	0.066	822	0.732	2.37	0.327	2.49	1.76	822	0.042	2239	1.02
39	1	452	81.5	47.8	16.7	22.7	653	39.6	204	86.3	85.7	177	236	27.2	142	68.9	235	124	137	63.6	107	346	0.533	65.8	2.91	0.194	15.3	0.449	164	0.464	239	0.007	0.365	609	0.279	0.16	1141	2.54	0.061	780	0.779	2.5	0.312	2.37	1.64	780	0.046	2212	1.74
40	0	404	102	64.4	24.9	34.6	680	83.1	256	100	86.6	177	318	21.9	133	66.4	355	129	154	65.8	58.9	268	0.563	90.1	2.65	0.134	13.2	0.353	154	0.513	191	0.006	0.434	531	0.34	0.261	1158	2.78	0.122	789	0.752	2.51	0.376	2.55	1.98	789	0.04	2426	1.3
41	1	347	105	49	24.7	46.1	646	73.2	476	88	61.5	124	247	18.7	126	63.4	223	163	104	52.8	59.9	226	0.483	72.9	2.44	0.212	12.2	0.461	150	0.448	176	0.005	0.455	411	0.439	0.367	897	2.33	0.113	986	0.688	4.53	0.737	5.41	2.92	986	0.046	2427	1.2
42	1	511	120	61	38	36.3	792	98.7	371	116	74.7	144	296	25.6	140	87.3	261	163	149	60.5	88	219	0.46	79.7	3.5	0.149	22.3	0.542	257	0.621	236	0.004	0.462	438	0.303	0.259	1056	1.86	0.125	1046	0.819	3.09	0.469	3.21	2.27	1046	0.058	2796	1.17
43	0	441	84.7	35.8	19.1	18.2	529	67.1	172	72	54.7	138	199	18.2	73.6	69.7	198	97.1	89.3	76.1	69	271	0.533	53.1	2.92	0.11	7.75	0.653	154	0.334	215	0.006	0.535	463	0.214	0.247	916	2.16	0.127	711	0.998	2.03	0.325	2.39	1.77	711	0.038	1877	0.869
44	0	289	106	68.9	22.7	50.5	716	42.5	215	87.8	67.5	134	259	21.7	81.3	98.4	180	99.1	122	57.2	80.4	283	0.597	70.2	2.54	0.079	9.93	1.13	104	0.482	236	0.006	0.566	484	0.477	0.621	1042	2.05	0.059	603	0.494	2.03	0.3	2.45	2.17	603	0.044	2038	0.767
45	1	531	120	49.7	23.4	42.1	580	97.9	264	75.3	75.7	157	257	27.5	92.4	75.5	239	145	132	76.4	106	263	0.634	85.3	3.75	0.261	11.9	0.259	129	0.686	258	0.005	0.565	495	0.351	0.456	1063	1.92	0.169	940	1.12	2.2	0.455	3.51	1.82	940	0.049	2366	0.77
46	0	293	72.9	50.5	17	21.3	598	50.3	472	77.6	73.9	162	225	15.8	97.9	59.6	214	154	111	48.5	77.4	290	0.43	61.8	2.25	0.265	9.75	0.487	157	0.499	186	0.006	0.427	526	0.292	0.218	986	2.83	0.084	919	0.602	6.48	0.79	6.09	3.06	919	0.046	2195	1.34
47	1	549	90.5	54.6	21	25.3	889	64.1	297	92.6	58.3	114	229	22.7	105	67.2	278	138	135	46.4	70.7	195	0.454	102	2.65	0.218	12.8	0.446	147	0.54	184	0.005	0.463	368	0.279	0.241	868	2	0.072	984	0.713	3.28	0.334	3.21	2.15	984	0.057	2675	1.16
48	0	317	102	43.8	16.6	33.8	555	51.1	202	68.5	50.8	119	215	17.6	54	55	211	104	109	57.5	65.4	226	0.455	89.3	2.56	0.141	7.75	1.13	77.6	0.522	178	0.004	0.654	396	0.331	0.625	851	2.23	0.092	623	0.693	1.98	0.364	2.95	1.94	623	0.045	1824	0.53
49	1	568	107	59.9	13.4	27	772	42.8	389	79.3	62.9	120	240	19	66.8	60.7	164	115	105	70.9	79.2	221	0.425	68.2	2.82	0.176	9.75	0.657	82.2	0.437	211	0.004	0.616	404	0.253	0.405	900	1.92	0.055	1072	0.807	3.64	0.504	4.91	3.38	1072	0.04	2484	0.624
50	1	367	87.5	44.5	22.9	36.9	741	77.7	247	86.1	80.9	153	258	30.3	126	66.9	208	124	109	61.6	73.3	303	0.57	87	2.95	0.156	15.6	0.839	221	0.486	202	0.007	0.411	538	0.422	0.294	1064	2.66	0.105	738	0.63	2.82	0.333	2.87	1.99	738	0.048	2241	1.43
51	1	435	175	55.8	13.6	45	764	67.4	195	96.1	172	348	547	46	145	109	381	129	171	116	165	497	0.584	88.5	3.14	0.148	17.1	0.381	134	0.539	390	0.003	0.547	1017	0.257	0.31	2005	2.61	0.088	760	0.676	1.11	0.255	2.03	1.51	760	0.027	2669	0.829
52	1	506	120	50.6	14.2	31.3	760	60.3	239	148	114	234	343	33.4	86.3	86.5	286	143	127	92.3	126	398	0.555	78.5	3.67	0.121	13.3	1.02	57.4	0.546	305	0.005	0.582	746	0.261	0.362	1427	2.44	0.079	889	0.764	1.99	0.314	1.61	1.67	889	0.04	2572	0.72
53	0	405	95.3	35	15.9	28.5	664	67.1	228	88	86.9	172	236	17.4	98.8	69.7	255	114	93.4	57.9	76.4	299	0.385	80.2	2.27	0.109	10.4	0.371	116	0.385	204	0.004	0.491	558	0.299	0.289	1032	2.74	0.101	747	0.734	2.39	0.343	2.59	2	747	0.039	2171	1.04
54	1	432	99.5	51.8	15.3	34.1	746	39.8	440	99	60.3	123	288	21	63.3	55.9	188	140	144	64.8	78.9	257	0.417	82.7	3.9	0.123	13.2	0.62	61.4	0.504	200	0.004	0.611	439	0.343	0.539	1012	2.2	0.053	1012	0.652	4.42	0.59	4.44	3.14	1012	0.06	2428	0.636
55	0	528	126	58.2	18.2	21.8	626	31.3	208	85.5	60.6	112	288	23.4	55	56.1	332	123	161	55.8	70	271	0.427	60	2.51	0.147	11	1.27	79.9	0.362	182	0.003	0.696	444	0.173	0.397	1027	2.44	0.05	859	0.923	1.65	0.332	2.43	1.69	859	0.045	2283	0.436
56	0	400	107	55.7	13.1	28.1	712	45.6	183	82.2	66.3	133	248	20.6	82.8	58.8	484	117	128	64.7	71.2	258	0.482	72.3	3.59	0.147	9.93	0.702	78.3	0.473	195	0.005	0.564	457	0.263	0.339	976	2.35	0.064	700	0.645	1.71	0.257	2.23	1.56	700	0.056	2382	0.774
57	1	395	121	47.9	16.4	19.2	661	35.2	228	79.4	94.5	185	318	23.7	63.6	80.3	169	123	87.5	65.4	70.4	272	0.466	77.3	4.4	0.138	17.8	0.308	98.6	0.484	216	0.004	0.655	552	0.159	0.303	1127	2.55	0.053	746	0.676	1.88	0.345	2.87	1.85	746	0.067	2030	0.526
58	0	296	129	41.4	13.9	35	677	75.1	352	82.4	67.9	143	247	16	69.5	54.9	222	113	99.4	47.4	65.9	274	0.5	62.8	2.71	0.12	8.8	0.763	65.6	0.591	168	0.004	0.65	485	0.272	0.504	949	2.88	0.111	761	0.568	2.73	0.52	4.27	3.11	761	0.057	2173	0.539
59	1	436	75.1	54.5	29.3	36.5	715	118	390	91.8	55.1	131	281	23.1	131	67	160	159	147	60.6	83.7	218	0.547	78.7	2.62	0.218	12	0.395	246	0.526	211	0.007	0.365	404	0.486	0.279	982	1.91	0.165	986	0.817	5.19	0.546	4.25	2.45	986	0.043	2480	1.74
60	1	398	125	54.4	18.1	31.9	627	57.5	192	93.2	71.5	150	260	24	98.3	74.4	196	128	120	70.1	68.4	249	0.558	96.9	3.11	0.148	18.5	0.301	151	0.617	213	0.004	0.56	471	0.255	0.324	1019	2.21	0.092	718	0.755	1.54	0.306	2.06	1.5	718	0.044	2088	0.786
61	1	371	110	39.4	19.2	63.8	703	43.8	237	77.8	84.9	184	261	21.6	98.2	73.3	218	114	114	61.6	107	348	0.52	70.9	3.66	0.159	14.7	0.489	130	0.582	242	0.005	0.528	617	0.58	0.649	1149	2.55	0.062	723	0.618	2.15	0.337	3.05	2.08	723	0.059	2203	0.893
62	1	490	87.3	60.3	20.6	35.3	754	43.4	292	102	59.2	133	239	22.7	132	62.7	260	169	171	60.7	55.4	234	0.514	76.7	2.83	0.155	12.2	0.372	157	0.463	179	0.006	0.399	426	0.405	0.268	982	2.38	0.057	951	0.734	3.35	0.387	2.86	1.73	951	0.047	2501	1.51
63	1	356	87.8	44.4	25.5	35.1	591	47	254	86.1	60.5	131	281	18.4	107	59.8	229	109	145	63.1	61.6	257	0.526	62.7	3.75	0.09	12.2	0.34	152	0.472	185	0.006	0.451	448	0.4	0.328	1015	2.43	0.08	719	0.724	2.89	0.43	2.95	2.33	719	0.059	2033	1.22
64	1	470	128	43.1	28.4	42.9	750	94.8	251	114	83.3	175	238	25.9	134	73.8	347	161	133	55.1	94.8	304	0.535	54.8	2.64	0.133	11.2	0.669	146	0.411	224	0.004	0.489	563	0.335	0.321	1088	2.52	0.126	882	0.791	1.96	0.335	2.19	1.56	882	0.048	2660	1.05
65	1	643	113	48	16.1	26.5	699	74.5	238	87.1	58.8	108	206	17.3	70.8	49.9	229	110	131	53	67.6	184	0.418	62.2	2.2	0.153	10.6	0.029	117	0.381	171	0.004	0.615	351	0.235	0.375	808	2.06	0.107	992	1.05	2.11	0.341	2.73	2.16	992	0.042	2422	0.627
66	1	345	95.3	44	16.9	45.5	652	40.8	522	86.1	72	155	249	20.5	104	66	241	147	86.8	60.5	84.5	288	0.487	74.1	3.02	0.15	9.84	0.715	174	0.539	211	0.005	0.478	516	0.477	0.438	998	2.44	0.063	1014	0.617	5.48	0.801	6.07	3.55	1014	0.05	2424	1.09
67	0	610	105	60.9	32.6	38	734	60.9	333	92.6	64.4	141	299	28.5	152	82.5	269	161	144	64.5	78.4	249	0.512	65.5	3.84	0.189	11.5	0.625	159	0.56	225	0.005	0.408	455	0.362	0.249	1073	2.02	0.083	1104	0.958	3.17	0.454	3.6	2.07	1104	0.06	2728	1.45
68	1	469	125	54.2	27.9	38.1	707	56.5	246	91.7	57.1	124	323	22.3	80.9	68.6	240	104	131	57.1	81.5	233	0.51	115	3.24	0.223	18.3	0.562	163	0.648	207	0.004	0.607	414	0.305	0.471	1015	2	0.08	819	0.783	1.97	0.348	2.68	2.36	819	0.057	2322	0.647
69	1	511	140	51.4	23.7	35.3	862	85.9	390	116	112	218	282	24.8	144	75.6	337	144	97	63.2	67.3	349	0.501	76.3	2.81	0.102	47.6	0.495	133	0.407	206	0.004	0.493	679	0.252	0.245	1222	3.3	0.1	1046	0.72	2.79	0.452	3.38	2.71	1046	0.044	2908	1.03
70	1	527	105	38.6	21.4	41.8	636	71.8	201	69	49.2	88.8	186	15.7	79.6	42.5	221	105	132	51.6	54.2	222	0.555	80.5	3.06	0.177	24.5	0.586	145	0.416	148	0.005	0.569	360	0.399	0.526	788	2.43	0.113	833	0.975	1.91	0.316	2.91	1.91	833	0.059	2172	0.758
71	1	332	80.5	51	29.2	40.3	631	65.3	251	85.9	57.7	132	210	15.6	96	62.7	168	122	102	44.6	62.4	222	0.505	75.6	2	0.213	17	0.652	193	0.453	170	0.006	0.456	411	0.5	0.419	847	2.42	0.103	705	0.676	3.12	0.398	2.92	2.06	705	0.045	2015	1.19
72	1	483	110	49.1	21.1	43.9	854	50.5	250	104	82.7	161	226	21	90.6	79.2	501	118	142	62.3	91.7	342	0.446	130	4.69	0.156	21.9	1.14	128	0.459	233	0.004	0.548	585	0.399	0.485	1116	2.51	0.059	851	0.649	2.27	0.293	2.4	2.12	851	0.075	2767	0.823
73	1	523	68.2	51.4	31.5	46.3	807	104	259	103	78.1	178	257	20.1	143	108	257	131	131	50.1	59.2	300	0.417	117	2.86	0.178	28.3	0.368	223	0.564	218	0.006	0.323	557	0.679	0.324	1122	2.56	0.129	913	0.817	3.8	0.321	2.51	1.98	913	0.057	2584	2.1
74	0	414	76.3	49.8	26.8	33.3	598	71.8	260	77.4	47.8	106	217	16.1	87.9	65.1	231	145	102	48.2	53.3	201	0.411	62.5	2.95	0.151	13	0.971	200	0.39	167	0.005	0.465	354	0.436	0.378	803	2.13	0.12	819	0.858	3.41	0.435	3.36	1.79	819	0.061	2124	1.15
75	1	451	75	41	17.4	26.5	659	37.2	349	68.2	91	198	216	15.9	74.9	59.4	219	95.9	94.8	58.3	74.7	296	0.459	66.3	2.37	0.193	15.7	0.605	148	0.447	192	0.006	0.5	585	0.354	0.354	1029	3.04	0.056	896	0.767	4.65	0.53	5.12	3.64	896	0.041	2190	0.999
76	0	420	118	56.5	19.4	42.7	755	63.9	274	107	77.7	170	289	26	136	72.8	487	157	152	71.4	87.5	311	0.497	78.6	1.85	0.133	23.6	0.375	136	0.453	232	0.004	0.465	559	0.362	0.315	1170	2.41	0.085	851	0.666	2.32	0.363	2.55	1.74	851	0.026	2725	1.15
77	0	423	108	55.6	36.4	43.5	601	121	285	104	110	207	323	29	132	98.4	291	164	143	89.2	99	344	0.481	63.8	2.24	0.093	12.5	0.436	184	0.367	287	0.004	0.45	661	0.403	0.33	1343	2.31	0.202	872	0.966	2.64	0.475	2.73	1.74	872	0.025	2463	1.22
78	0	415	89.8	50.2	30.7	28.5	616	99.2	221	94.3	88	180	268	23.5	116	94.8	251	97.6	111	63	70.5	292	0.475	81.8	3.38	0.131	45.7	1.1	350	0.467	228	0.005	0.436	560	0.318	0.245	1121	2.45	0.161	733	0.885	2.46	0.359	2.34	2.27	733	0.054	2180	1.3
79	0	406	133	45.9	26.6	41.1	588	118	240	98.9	85	177	329	21.9	136	80.4	241	131	111	56.4	57.9	280	0.392	99.1	3.01	0.284	12.9	0.74	190	0.453	195	0.003	0.494	542	0.309	0.302	1140	2.78	0.201	777	0.937	1.8	0.408	2.43	1.83	777	0.053	2263	1.02
80	1	602	143	65.7	22.2	51.1	892	98.3	229	111	124	232	392	34.8	174	103	348	141	145	78.4	147	416	0.607	89.5	4.37	0.129	13.3	0.715	170	0.526	328	0.004	0.451	772	0.357	0.293	1525	2.35	0.11	972	0.81	1.6	0.257	2.07	1.63	972	0.056	3024	1.22
81	1	533	109	59.1	19.9	52.2	719	46.6	241	92	106	229	320	33.6	141	90.9	361	136	124	78.4	133	374	0.513	77.9	3.22	0.075	5.97	0.638	179	0.455	303	0.005	0.436	710	0.479	0.37	1358	2.34	0.065	910	0.834	2.21	0.335	2.62	1.77	910	0.041	2643	1.29
82	0	305	112	37.1	9.74	42.4	727	18.7	189	86	60.3	134	211	19.8	82.5	63.8	125	113	85.9	48	66.6	206	0.418	60.3	2.26	0.287	2.99	0.859	128	0.467	178	0.004	0.576	401	0.378	0.514	830	2.25	0.026	606	0.458	1.69	0.26	2.2	1.67	606	0.047	1914	0.736
83	0	424	118	39.3	23.8	28.7	635	40	376	73.8	47.6	104	183	13.6	109	81	204	133	79.9	45	57.7	190	0.473	73.5	2.79	0.19	6.07	0.121	141	0.467	184	0.004	0.52	341	0.243	0.263	744	1.86	0.063	933	0.769	3.19	0.592	5.09	2.83	933	0.062	2263	0.923
84	0	505	121	49.9	20.1	34.8	764	54.9	284	102	97.1	202	278	28.1	110	79.5	290	115	124	64.3	112	310	0.462	71.8	2.96	0.103	6.3	0.726	155	0.379	256	0.004	0.524	609	0.287	0.316	1184	2.38	0.072	903	0.759	2.35	0.372	2.79	2.47	903	0.046	2562	0.908
85	0	404	105	44.4	22.3	54.3	705	56.7	215	92.3	62.3	138	300	17.9	118	67.8	147	108	109	58.2	75.4	254	0.537	75.1	3.82	0.098	5.89	0.694	178	0.556	201	0.005	0.472	454	0.517	0.462	1007	2.25	0.08	727	0.685	2.05	0.305	2.33	1.99	727	0.066	2148	1.12
86	1	533	119	54	22.9	55	855	65.3	256	125	131	265	371	32.1	166	101	380	135	102	77.8	101	390	0.469	75.9	3.31	0.138	8	0.696	161	0.499	280	0.004	0.417	786	0.462	0.331	1470	2.8	0.076	924	0.727	2.15	0.299	2.04	1.9	924	0.043	2867	1.4
87	0	495	91.2	62.1	22.6	49.6	852	53.5	230	101	127	250	373	31.2	137	91.8	277	127	131	79	107	390	0.422	82.7	3.03	0.11	9.51	0.423	132	0.487	278	0.005	0.399	767	0.543	0.361	1473	2.76	0.063	852	0.671	2.52	0.27	2.28	1.81	852	0.038	2605	1.5
88	0	394	122	47.5	18.2	47.6	728	62	192	102	126	249	288	28	158	106	398	126	112	90.9	115	387	0.485	81.9	3.25	0.049	11.4	0.212	126	0.582	312	0.004	0.436	762	0.39	0.302	1387	2.45	0.085	712	0.651	1.57	0.264	1.89	1.52	712	0.036	2509	1.29
89	0	505	74.9	39.7	14.7	35.8	571	66.5	244	88.6	70.4	146	262	17.5	96.3	73.4	211	99.9	118	61.2	70.9	280	0.459	79.5	3.21	0.195	6.12	0.447	163	0.411	206	0.006	0.438	496	0.478	0.372	1028	2.41	0.117	848	1.03	3.26	0.427	2.75	2.44	848	0.052	2118	1.29
90	0	468	77	40	17.8	44.6	726	55.5	225	90.8	60.3	140	233	17.2	140	72.6	307	122	95.3	51.9	69	263	0.482	83	2.78	0.138	6.53	0.357	107	0.586	194	0.006	0.355	464	0.579	0.318	933	2.4	0.076	815	0.746	2.92	0.31	2.48	1.85	815	0.053	2383	1.82
91	1	508	118	53.8	18.4	37.7	894	43.5	308	98.9	56.9	105	214	18.3	99.2	83.3	363	163	98.7	63.6	87.6	188	0.509	70.2	2.69	0.052	8.66	0.754	138	0.454	234	0.004	0.543	350	0.319	0.38	828	1.49	0.049	978	0.637	2.61	0.344	3.11	1.89	978	0.042	2793	0.841
92	1	482	96	53.5	11.9	48.7	793	37.6	383	96.4	65.3	124	188	17.4	89	68.9	261	114	96.1	53.3	88.8	227	0.406	66.5	2.18	0.138	5.51	0.04	124	0.345	211	0.004	0.519	417	0.508	0.548	840	1.97	0.047	979	0.67	3.99	0.483	3.97	3.36	979	0.041	2555	0.927
93	1	497	113	51	20.7	32.2	698	59.6	300	88.8	65	130	255	20.4	87.5	62.2	243	128	123	66.5	66.5	223	0.503	72.6	2.44	0.153	8.45	0.445	121	0.396	195	0.004	0.564	418	0.285	0.368	946	2.14	0.085	925	0.827	2.65	0.43	3.38	2.35	925	0.037	2386	0.774
94	0	503	112	42.5	15.6	24.8	751	42.8	344	90.4	52.6	96.3	255	20	70.3	51.2	180	165	133	54.1	51	187	0.358	57.7	1.56	0.133	3.77	0.538	113	0.274	156	0.003	0.614	336	0.222	0.353	850	2.15	0.057	1011	0.747	3.07	0.458	3.8	2.09	1011	0.029	2392	0.628
95	0	696	118	52.1	23.9	38.3	737	85.8	423	93.2	85.9	175	382	24.8	121	77.9	294	181	133	82.9	96.6	306	0.446	59.1	3.25	0.299	4.81	0.519	123	0.41	257	0.004	0.495	566	0.325	0.318	1267	2.2	0.116	1300	1.09	3.58	0.574	4.54	2.34	1300	0.039	2959	1.02
96	1	542	58	47	15.8	38.5	781	47.4	344	94.6	49.8	111	206	17.9	110	56.6	176	96.9	102	58.3	76.4	228	0.473	67.1	2.78	0.139	5.11	0.627	151	0.447	191	0.008	0.345	389	0.664	0.35	829	2.03	0.061	983	0.775	5.93	0.44	3.63	3.55	983	0.048	2428	1.89
97	1	534	139	65.3	20.6	45.6	701	52.2	252	111	114	229	370	32.1	121	90.6	339	146	138	91.9	130	319	0.411	81.7	2.73	0.241	8.38	0.55	127	0.477	313	0.003	0.535	663	0.328	0.378	1386	2.12	0.074	932	0.865	1.81	0.359	2.28	1.73	932	0.03	2657	0.867
98	1	564	124	61.4	16.7	59.3	1039	42.4	329	114	61	107	215	22.2	93.7	60.6	346	181	77.2	37.3	47.3	182	0.619	86.8	2.6	0.222	5.75	0.617	71.3	0.717	145	0.005	0.569	350	0.478	0.632	762	2.41	0.041	1074	0.6	2.65	0.317	2.9	1.82	1074	0.07	3017	0.756
99	1	543	112	45.2	16.6	37.1	857	51.9	257	106	76.6	151	276	19.7	112	77	307	126	101	63.2	79.2	256	0.369	79	2.85	0.086	7.8	0.811	108	0.425	219	0.003	0.5	484	0.331	0.332	1020	2.2	0.061	926	0.714	2.29	0.3	2.43	2.04	926	0.045	2650	0.998
100	1	370	117	48.9	29.5	47	788	70.6	369	92.5	89	171	280	22.5	127	83.6	215	188	131	55	106	299	0.445	81.5	2.43	0.058	6.04	0.052	155	0.48	245	0.004	0.479	559	0.402	0.369	1131	2.28	0.09	926	0.596	3.15	0.468	3.99	1.96	926	0.044	2569	1.09
101	0	619	76	53.4	20.1	36	839	57.1	240	96.8	79.8	132	221	19.6	109	60.9	305	149	117	48.7	54.6	225	0.54	74.1	2.37	0.057	8.99	0.709	142	0.441	164	0.007	0.411	437	0.473	0.33	903	2.66	0.068	1008	0.83	3.16	0.286	2.48	1.61	1008	0.049	2654	1.43
102	0	376	89.4	47.5	15	39.2	828	46.4	193	93.9	83.9	170	321	24.6	147	64	286	125	107	35.6	116	333	0.422	59.1	1.77	0.244	7.6	0.356	108	0.31	215	0.005	0.378	587	0.439	0.267	1139	2.73	0.056	693	0.528	2.16	0.233	2.06	1.55	693	0.05	2402	1.64
103	1	471	123	46	17.1	30.2	696	38.3	307	92.8	80.5	154	231	40.2	100	73.9	222	147	131	52.2	75.4	259	0.492	75.5	2.99	0.057	11.8	0.615	161	0.419	201	0.004	0.551	494	0.246	0.302	1022	2.45	0.055	925	0.756	2.5	0.441	3.31	2.09	925	0.057	2366	0.814
104	0	522	76.3	39.8	16.8	16.5	550	72.1	214	78.8	80.6	161	395	22.8	100	76.5	234	116	96.3	76.2	118	342	0.405	53	2.72	0.126	6.26	1.38	139	0.348	270	0.005	0.432	584	0.217	0.165	1251	2.16	0.131	852	1.11	2.8	0.389	2.72	1.85	852	0.036	2154	1.31
105	1	616	167	81.2	20.6	57.2	1058	39.9	366	114	88.1	141	153	31.4	144	68.6	341	173	155	51.3	101	249	0.53	92.4	2.59	0.097	7.1	0.064	149	0.646	221	0.003	0.537	478	0.342	0.397	937	2.16	0.038	1155	0.639	2.19	0.346	3.22	2.12	1155	0.05	3279	0.862
106	1	348	92.8	37.7	13.4	38	649	40.7	406	92.2	43.9	94.3	177	17	75.3	61	148	131	75.8	51	67.6	199	0.483	86.3	3.12	0.089	6.57	0.095	133	0.461	180	0.005	0.552	338	0.41	0.505	719	1.88	0.063	885	0.62	4.37	0.626	4.4	3.1	885	0.061	2140	0.811
107	0	454	63.1	40	25.2	29.8	559	101	256	107	80.5	178	251	25.5	134	120	235	175	84.9	61.8	100	321	0.458	104	4.08	0.055	10.5	0.18	113	0.605	282	0.007	0.32	580	0.472	0.222	1123	2.06	0.18	885	1.04	4.06	0.458	2.4	1.46	885	0.066	2279	2.13
108	0	506	101	53.4	20.6	42.4	684	53	334	83.2	58.3	113	208	17	92.8	68.9	203	118	108	55.6	66.6	223	0.583	85.1	3.61	0	12.4	0.907	160	0.534	191	0.006	0.521	394	0.419	0.457	851	2.06	0.078	957	0.847	3.31	0.489	4.01	2.83	957	0.065	2357	0.919
109	1	412	94.2	50.9	18.5	26.7	853	62.6	228	98.9	75.7	164	288	21.9	113	64.7	200	106	106	58.1	59.6	266	0.427	82.4	2.24	0.062	12.9	0.565	166	0.405	182	0.005	0.455	506	0.283	0.236	1045	2.78	0.073	746	0.579	2.42	0.267	2.31	2.15	746	0.039	2322	1.2
110	1	496	143	57.2	16.1	36.8	719	44.3	310	105	76.6	150	288	23.6	104	75.7	308	145	115	72.4	87.7	255	0.478	74.5	2.63	0.115	7.19	0.904	151	0.421	236	0.003	0.579	481	0.257	0.354	1055	2.04	0.062	951	0.774	2.17	0.431	2.96	2.14	951	0.036	2573	0.728
111	1	630	81.5	65.5	17.9	20.1	756	77.1	273	103	177	338	387	45.9	122	102	338	163	136	75.3	118	537	0.524	72.2	3.15	0.003	8.5	0.549	125	0.385	295	0.006	0.401	1052	0.246	0.165	1798	3.57	0.102	1066	0.96	3.35	0.361	2.66	1.68	1066	0.042	2764	1.49
112	1	574	108	55.1	16.7	33.2	815	49.1	292	115	100	184	295	24.5	94.9	82.8	415	128	121	61.9	81.4	323	0.44	84.6	3.41	0.082	8.59	0.466	109	0.68	226	0.004	0.532	607	0.308	0.35	1192	2.69	0.06	993	0.784	2.7	0.358	2.55	2.28	993	0.055	2777	0.879
113	0	361	93.2	41.9	14.1	42.4	734	43	295	103	88.1	184	283	28.9	127	85.8	229	126	104	67.8	122	323	0.507	85.4	2.87	0.064	10.6	0.37	144	0.543	275	0.005	0.423	595	0.455	0.333	1164	2.16	0.059	782	0.57	3.16	0.402	2.87	2.34	782	0.042	2332	1.37
114	0	365	96.7	48.6	16.1	28.2	681	33.5	248	93.8	85.8	173	263	25.9	109	88.6	328	118	107	78.8	147	320	0.448	72.8	3.45	0.181	5.57	0.535	139	0.452	314	0.005	0.47	579	0.291	0.259	1142	1.84	0.049	731	0.61	2.56	0.364	2.64	2.1	731	0.044	2312	1.13
115	1	592	134	59.3	15.8	53.3	927	59.2	337	135	140	281	384	35	114	85.3	466	135	165	82.1	113	410	0.6	83.2	2.57	0.125	8.94	0.774	133	0.478	280	0.004	0.541	831	0.398	0.469	1582	2.96	0.064	1064	0.72	2.51	0.364	2.49	2.5	1064	0.031	3140	0.849
116	1	482	108	46.4	17.1	33.4	698	57.6	244	97.9	84.6	175	280	21.5	94.6	67.3	147	90.3	105	59.4	75.7	321	0.569	112	2.94	0.067	14.7	0.269	103	0.723	202	0.005	0.533	581	0.31	0.353	1114	2.87	0.083	816	0.798	2.26	0.349	2.49	2.7	816	0.05	2193	0.876
117	0	547	134	49.1	25.9	35	622	92.3	241	109	65.4	142	341	23.6	122	83	288	132	120	66.1	82.5	312	0.542	68.3	3.37	0.136	9.52	0.877	203	0.411	232	0.004	0.524	520	0.261	0.288	1154	2.24	0.148	920	1.07	1.8	0.387	2.22	1.83	920	0.051	2479	0.907
118	0	456	99.2	50.3	19.4	44.5	698	40.3	559	130	70.5	135	236	25.2	117	77.5	275	174	111	53.1	81.9	233	0.468	75.5	2.32	0.139	8.03	0.209	170	0.485	212	0.005	0.459	439	0.448	0.381	941	2.06	0.058	1189	0.738	5.63	0.8	4.29	3.21	1189	0.044	2744	1.18
119	0	463	82.5	44.7	25	45.6	832	60.4	303	105	81.7	160	252	19.3	127	64.2	289	136	121	59.2	81	326	0.483	68.5	3.08	0.145	10.8	0.431	154	0.355	204	0.006	0.393	568	0.553	0.358	1084	2.78	0.073	902	0.659	3.67	0.364	2.89	2.23	902	0.052	2594	1.54
120	0	514	116	66	24.7	54.8	987	54.7	352	117	111	206	264	36.6	123	91.8	315	146	171	78.4	99.3	348	0.743	91	2.4	0	9.33	0.683	129	0.561	270	0.006	0.484	665	0.473	0.444	1306	2.47	0.055	1011	0.601	3.03	0.357	3	2.41	1011	0.031	2970	1.06
121	1	367	168	60.2	17.9	53.2	811	37.2	296	108	77.2	161	341	32.3	131	79.4	279	148	196	68.1	97.2	295	0.468	81	3.28	0.069	9.37	0.887	146	0.345	245	0.003	0.561	533	0.317	0.405	1250	2.18	0.046	811	0.521	1.76	0.365	2.75	2	811	0.048	2573	0.781
122	1	405	118	61.6	20.1	41.7	852	66	286	112	91.8	177	352	30.1	147	88.2	496	164	145	61.1	108	326	0.531	75.7	2.74	0.299	8.05	0.337	151	0.517	257	0.005	0.446	595	0.353	0.284	1272	2.31	0.078	855	0.577	2.42	0.336	2.56	1.75	855	0.045	2877	1.24
123	1	499	97.5	58.2	23.5	39.9	689	83.1	242	91.2	125	247	406	34.3	176	80	277	122	145	62.9	129	364	0.547	110	2.95	0.045	20.2	0.423	145	0.633	272	0.006	0.356	735	0.41	0.227	1464	2.7	0.121	863	0.879	2.48	0.351	2.65	1.98	863	0.047	2528	1.81
124	1	488	89.3	43.8	18.8	47.5	694	41.1	228	90.4	70.7	137	159	18	110	68.8	236	102	90.5	55.8	69.5	255	0.449	103	4.01	0.051	10.5	0.417	128	0.778	194	0.005	0.448	462	0.532	0.433	855	2.38	0.059	818	0.79	2.55	0.328	2.52	2.24	818	0.072	2259	1.23
125	1	417	102	56.5	14.4	28.3	797	49.5	237	110	99.3	202	406	29.5	95.3	88	212	143	129	74.8	107	373	0.493	88.7	3.35	0.105	34.9	0.368	144	0.452	270	0.005	0.517	675	0.277	0.297	1403	2.5	0.062	797	0.603	2.32	0.297	2.16	1.66	797	0.045	2369	0.934
126	1	474	98.6	37.9	13.9	43.5	731	43.3	242	95.6	62	130	321	21.5	111	68.6	210	118	104	55.3	89	253	0.519	95.9	3.15	0.226	9.46	0.994	166	0.543	213	0.005	0.471	445	0.441	0.392	1015	2.09	0.059	834	0.727	2.45	0.331	2.53	2.05	834	0.057	2308	1.12
127	0	539	125	57.2	22.8	36.7	798	118	220	115	172	330	421	38.5	153	99.4	253	132	132	93.9	149	500	0.533	65.3	2.71	0.079	17.5	0.476	121	0.377	342	0.004	0.45	1003	0.293	0.24	1788	2.93	0.148	891	0.852	1.76	0.276	1.9	1.67	891	0.029	2719	1.22
128	0	518	132	68.5	15.9	39.7	927	58.8	403	114	102	194	451	29.6	123	76.7	268	167	133	68.2	86	314	0.577	66.4	3	0.065	9.69	0.63	122	0.331	231	0.004	0.517	611	0.301	0.322	1370	2.65	0.063	1088	0.639	3.05	0.435	3.55	2.41	1088	0.044	2920	0.936
129	0	423	100	52.8	23.7	34.3	755	65	255	97	129	245	272	30.5	145	91.1	197	127	119	72.5	121	399	0.443	85.2	3.09	0.05	12	0.751	172	0.564	284	0.004	0.408	773	0.343	0.236	1357	2.72	0.086	805	0.678	2.55	0.338	2.63	2.01	805	0.043	2395	1.45
130	1	359	66.8	41.7	14.1	34.6	699	31.9	274	80.2	49.1	103	188	16.1	83.9	63	148	99.5	77.3	51.9	64	213	0.411	80.9	2.32	0.078	8.43	0.567	122	0.475	179	0.006	0.443	365	0.517	0.412	761	2.04	0.046	733	0.58	4.1	0.392	3.42	2.75	733	0.045	1998	1.26
131	0	601	106	68.1	24.3	51.1	751	79.9	261	107	119	248	370	31	152	81	312	158	151	71.4	122	337	0.542	66.1	2.56	0.137	9.74	0.484	171	0.528	274	0.005	0.411	704	0.482	0.337	1408	2.57	0.106	1020	0.939	2.46	0.348	2.45	1.65	1020	0.036	2792	1.43
132	1	318	86	60.2	14.2	42.8	533	42.4	254	76	67.3	134	240	20.5	134	58.3	213	114	105	54.9	68	196	0.401	58.4	1.4	0.15	12.2	0.563	126	0.368	181	0.005	0.391	397	0.497	0.319	875	2.19	0.08	686	0.702	2.95	0.476	3.34	2.23	686	0.025	1955	1.56
133	0	418	85.1	49.5	24.3	25.5	636	43.6	242	87	59	122	255	18.4	111	56.3	180	121	99.7	54.2	72.8	240	0.467	76.2	2.2	0.094	12.1	1.53	135	0.402	183	0.005	0.434	421	0.3	0.23	905	2.3	0.069	781	0.765	2.84	0.38	2.78	2	781	0.041	2096	1.3
134	0	684	119	62.9	18.4	44.8	780	64.9	321	123	131	234	356	33.2	140	88	362	129	117	86.3	138	388	0.648	77.8	4	0.148	11.9	0.479	125	0.518	312	0.005	0.459	753	0.376	0.32	1433	2.41	0.083	1134	0.984	2.7	0.411	2.6	2.49	1134	0.046	2989	1.18
135	0	518	120	52.3	20	26.8	762	56.7	231	99.8	70.9	147	293	22.1	88.1	97.6	263	131	107	68.8	83.9	302	0.536	95.4	3.01	0.15	9.51	0.277	133	0.47	250	0.004	0.577	519	0.223	0.304	1107	2.07	0.074	880	0.781	1.92	0.303	2.31	1.76	880	0.044	2452	0.734
136	1	487	99.6	64.2	19.3	58.6	858	39.6	386	103	74.3	155	294	28.2	167	71.4	301	142	149	58.3	86.3	330	0.453	90.1	2.72	0.088	10	0.689	120	0.534	216	0.005	0.373	559	0.588	0.35	1160	2.59	0.046	1015	0.637	3.87	0.45	3.76	2.72	1015	0.047	2811	1.68
137	1	395	128	45.1	21.1	34	784	98.8	247	98.9	110	230	263	28.9	108	94.9	242	141	134	83.9	118	331	0.629	98.2	3.85	0.056	15	0.319	140	0.494	297	0.005	0.543	672	0.265	0.315	1276	2.26	0.126	783	0.656	1.93	0.315	2.5	1.75	783	0.046	2461	0.843
138	0	309	79.9	42.2	14.7	51.1	749	45.6	391	80.2	73.3	150	243	18.4	104	78.9	177	116	81	62.1	92.9	282	0.347	99.1	3.1	0.138	11.7	0.516	125	0.563	234	0.004	0.434	505	0.639	0.491	989	2.16	0.061	815	0.493	4.89	0.522	4.88	3.37	815	0.05	2252	1.3
139	0	517	143	56.6	21.2	50.3	660	47.6	343	85.2	51.7	122	367	33.5	78.2	66.8	244	129	140	61.7	115	226	0.5	64.9	2.39	0.182	9.34	1.19	161	0.439	243	0.003	0.647	399	0.352	0.643	1069	1.64	0.072	989	0.887	2.4	0.52	4.03	2.66	989	0.039	2489	0.547
140	0	413	66	45.9	12.5	53.2	574	82.9	150	78.1	108	214	175	23.6	123	99.9	306	91.9	93.5	68.9	96.9	401	0.449	93.1	3.04	0.079	16.3	0.375	112	0.484	266	0.007	0.35	723	0.806	0.434	1184	2.72	0.145	655	0.887	2.27	0.261	1.92	1.63	655	0.044	2092	1.86
141	0	704	134	49.1	17.1	56.8	689	99.9	278	107	124	249	461	31	144	74.9	313	164	102	38.9	143	350	0.406	60.4	1.44	0.015	23.4	0.231	135	0.37	257	0.003	0.482	723	0.424	0.394	1431	2.81	0.145	1145	1.19	2.07	0.403	2.61	1.7	1145	0.037	2899	1.07
142	0	784	113	62.7	26.2	29.5	1078	74.4	257	133	78.8	172	434	29.8	168	86.5	239	148	131	69.7	110	282	0.518	56.2	2.83	0.187	8.62	0.708	156	0.336	266	0.005	0.402	533	0.261	0.175	1284	2	0.069	1189	0.82	2.27	0.238	1.93	1.74	1189	0.041	3223	1.49
143	1	439	81.3	46.7	26.9	27.9	730	46.8	334	82.6	63.9	135	205	20.9	77.7	65.2	190	178	138	60.3	64.5	205	0.463	56.6	2.4	0.169	14.3	0.39	166	0.387	190	0.006	0.511	403	0.344	0.359	892	2.12	0.064	952	0.703	4.11	0.458	4.04	1.88	952	0.04	2326	0.956
144	0	468	74.8	42.3	20.7	25.2	640	57.8	269	73.2	72.8	149	248	22.7	96.7	64.5	194	126	100	52.8	92.6	307	0.44	63.7	2.59	0.131	26.2	0.709	143	0.508	210	0.006	0.436	530	0.336	0.26	1018	2.52	0.09	863	0.854	3.6	0.42	3.68	2.13	863	0.049	2181	1.29
[truncated: 162 more columns]
